# Supplementary material for: Dataset for EEG signals used to detect the effect of coffee consumption on the activation of SSVEP signal
Source: Data Brief. 2020 Jan 25;29:105174. doi: 10.1016/j.dib.2020.105174 (PMC7011028; doi:10.1016/j.dib.2020.105174)
Supplement: Multimedia component 13 [file mmc13.zip]

Archive with 1 entries (1 files):
- dib_105174_V6_A.mat
